# Supplementary material for: Association of TGF-β1 Polymorphisms with Breast Cancer Risk: A Meta-Analysis of Case–Control Studies
Source: Cancers (Basel). 2020 Feb 18;12(2):471. doi: 10.3390/cancers12020471 (PMC7072663; doi:10.3390/cancers12020471)
Supplement: Supplementary file 1 [file cancers-12-00471-s001.zip]

Archive with 12 entries (11 files):
- Supplementary data/
- Supplementary data/cancers-688225-supp.docx
- Supplementary data/Supplementary Fig 1.tiff
- Supplementary data/Supplementary Fig 2.tiff
- Supplementary data/Supplementary Fig 3.tiff
- Supplementary data/Supplementary Fig 4 .tiff
- Supplementary data/Supplementary Fig 5.tiff
- Supplementary data/Supplementary Fig 6.tiff
- Supplementary data/Supplementary Fig 7.tiff
- Supplementary data/Supplementary Fig 8.tif
- Supplementary data/Supplementary Figure Legends.pdf
- Supplementary data/Supplementary Table 1.pdf
